# Supplementary material for: Geogenic and anthropogenic sources identification and ecological risk assessment of heavy metals in the urban soil of Yazd, central Iran
Source: PLoS One. 2021 Nov 29;16(11):e0260418. doi: 10.1371/journal.pone.0260418 (PMC8629251; doi:10.1371/journal.pone.0260418)
Supplement: S1 Data — (XLSX) [file pone.0260418.s001.xlsx]

## Sheet: Igeo
Points	As	Cd	Co	Cr	Cs	Cu	Fe	Mn	Mo	Ni	Pb	Sr	U	Zn	Ti	Zr		Cn/Cref (As)	Cn/Cref (Cd)	Cn/Cref (Co)	Cn/Cref (Cr)	Cn/Cref (Cu)	Cn/Cref (Ni)	Cn/Cref (Pb)	Cn/Cref (Zn)	Cn/Cref (Fe)	Cn/Cref (Cs)	Cn/Cref (Mn)	Igeo	As	Cd	Co	Cr	Cs	Cu	Fe	Mn	Ni	Pb	Zn
3	6.4	0.3	5.6	36	2.7	21	19842	463	0.1	26	27	315	1.3	87	1845	39		0.00346883	0.000162602	0.00303523	0.0195122	0.0113821	0.0140921	0.0146341	0.0471545	10.7545	0.00146341	0.250949		1.50815	1.02915	-2.187	-1.79008	-1.35364	-0.836501	-1.40376	-0.958913	-1.34395	0.0824622	-0.291766
5	6.5	0.2	5.8	38	3.1	24	18745	435	<0.1	29	28	311	1.3	71	1610	38		0.00403727	0.000124224	0.00360248	0.0236025	0.0149068	0.0180124	0.0173913	0.0440994	11.6429	0.00192547	0.270186		1.53051	0.444184	-2.13637	-1.71207	-1.15433	-0.643856	-1.48581	-1.04891	-1.18641	0.13493	-0.584963
7	4.5	0.3	4.8	28	2.6	19	15426	389	<0.1	18	32	268	1.1	75	1208	31		0.00372517	0.000248344	0.00397351	0.0231788	0.0157285	0.0149007	0.0264901	0.0620861	12.7699	0.00215232	0.32202		1	1.02915	-2.40939	-2.15265	-1.40808	-0.980891	-1.76695	-1.21015	-1.87447	0.327575	-0.505891
9	5.8	0.3	4.8	30	2.7	20	16352	386	<0.1	23	31	298	1.2	79	1431	29		0.00405311	0.000209644	0.0033543	0.0209644	0.0139762	0.0160727	0.0216632	0.0552061	11.427	0.00188679	0.269741		1.36613	1.02915	-2.40939	-2.05311	-1.35364	-0.906891	-1.68285	-1.22132	-1.52083	0.281771	-0.430929
12	6.8	0.2	6.2	45	3.8	26	18372	421	<0.1	31	32	307	1.3	69	1503	39		0.00452428	0.000133067	0.00412508	0.0299401	0.0172987	0.0206254	0.0212908	0.0459082	12.2236	0.00252828	0.280106		1.59561	0.444184	-2.04016	-1.46815	-0.860597	-0.528379	-1.51481	-1.0961	-1.0902	0.327575	-0.626185
13	6.4	0.3	5.7	36	3.4	21	17864	463	<0.1	29	33	343	1.2	69	1580	36		0.00405063	0.000189873	0.00360759	0.0227848	0.0132911	0.0183544	0.0208861	0.0436709	11.3063	0.0021519	0.293038		1.50815	1.02915	-2.16146	-1.79008	-1.02106	-0.836501	-1.55526	-0.958913	-1.18641	0.371969	-0.626185
16	6.7	0.4	4.2	29	2.9	33	14995	414	<0.1	21	40	328	1.13	117	1195	25		0.00560669	0.000334728	0.00351464	0.0242678	0.0276151	0.0175732	0.0334728	0.0979079	12.5481	0.00242678	0.346444		1.57424	1.44418	-2.60204	-2.10202	-1.25054	-0.184425	-1.80784	-1.12029	-1.65208	0.649503	0.135655
18	5.3	0.2	3.8	24	2.1	29	12569	356	<0.1	18	36	287	1.1	86	1023	21		0.00518084	0.000195503	0.00371457	0.0234604	0.028348	0.0175953	0.0351906	0.0840665	12.2864	0.00205279	0.347996		1.23607	0.444184	-2.74643	-2.37504	-1.71621	-0.370838	-2.06245	-1.33805	-1.87447	0.4975	-0.308445
20	6.5	0.3	5.1	32	3.1	29	16324	419	<0.1	26	38	320	1.1	81	1325	26		0.00490566	0.000226415	0.00384906	0.0241509	0.0218868	0.0196226	0.0286792	0.0611321	12.32	0.00233962	0.316226		1.53051	1.02915	-2.32193	-1.96	-1.15433	-0.370838	-1.68532	-1.10297	-1.34395	0.575502	-0.39486
21	5.2	0.3	4.5	28	2.8	19	15324	369	<0.1	19	35	287	1.1	76	1025	23		0.00507317	0.000292683	0.00439024	0.0273171	0.0185366	0.0185366	0.0341463	0.0741463	14.9502	0.00273171	0.36		1.20859	1.02915	-2.5025	-2.15265	-1.30117	-0.980891	-1.77652	-1.2863	-1.79647	0.456858	-0.486782
22	5.3	0.3	3.6	27	2.6	28	13658	368	0.1	18	41	269	1.1	109	1234	26		0.00429498	0.000243112	0.00291734	0.0218801	0.0226904	0.0145867	0.0332253	0.0883306	11.0681	0.00210697	0.298217		1.23607	1.02915	-2.82443	-2.20511	-1.40808	-0.421464	-1.94257	-1.29022	-1.87447	0.685127	0.0334747
23	4.3	0.3	3.8	26	2.6	18	13452	354	0.1	16	37	265	1.1	80	970	21		0.00443299	0.000309278	0.00391753	0.0268041	0.0185567	0.0164948	0.0381443	0.0824742	13.868	0.00268041	0.364948		0.934412	1.02915	-2.74643	-2.25956	-1.40808	-1.05889	-1.9645	-1.34618	-2.04439	0.537028	-0.412782
24	5.8	0.2	4.8	34	3.4	24	17421	382	<0.1	27	33	291	1.2	81	1324	28		0.00438066	0.000151057	0.00362538	0.0256798	0.0181269	0.0203927	0.0249245	0.0611782	13.1579	0.00256798	0.28852		1.36613	0.444184	-2.40939	-1.87254	-1.02106	-0.643856	-1.59149	-1.23635	-1.28951	0.371969	-0.39486
26	6.5	0.2	5.8	41	3.6	23	17658	453	<0.1	32	27	310	1.2	75	1578	36		0.00411914	0.000126743	0.00367554	0.0259823	0.0145754	0.0202788	0.0171103	0.0475285	11.1901	0.00228137	0.287072		1.53051	0.444184	-2.13637	-1.60245	-0.938599	-0.705257	-1.572	-0.990414	-1.04439	0.0824622	-0.505891
27	4.8	0.3	3.4	25	2.5	18	12873	352	<0.1	16	40	253	1.1	96	1124	23		0.00427046	0.000266904	0.00302491	0.022242	0.0160142	0.0142349	0.0355872	0.0854093	11.4528	0.0022242	0.313167		1.09311	1.02915	-2.90689	-2.31615	-1.46467	-1.05889	-2.02797	-1.35435	-2.04439	0.649503	-0.149747
28	3.9	0.3	3.1	21	2.4	16	12295	334	0.4	14	40	240	1	84	860	19		0.00453488	0.000348837	0.00360465	0.0244186	0.0186047	0.0162791	0.0465116	0.0976744	14.2965	0.0027907	0.388372		0.793549	1.02915	-3.04016	-2.56768	-1.52356	-1.22882	-2.09425	-1.43008	-2.23704	0.649503	-0.342392
30	6.5	0.3	4.9	32	3.1	27	16320	432	<0.1	23	36	331	1.1	75	1325	29		0.00490566	0.000226415	0.00369811	0.0241509	0.0203774	0.0173585	0.0271698	0.0566038	12.317	0.00233962	0.326038		1.53051	1.02915	-2.37964	-1.96	-1.15433	-0.473931	-1.68568	-1.05889	-1.52083	0.4975	-0.505891
0	8.4	0.3	7.6	55	4.2	28	22232	548	0.1	36	35	345	1.5	101	2118	46		0.00396601	0.000141643	0.00358829	0.0259679	0.01322	0.0169972	0.016525	0.0476865	10.4967	0.001983	0.258735		1.90046	1.02915	-1.74643	-1.17864	-0.716207	-0.421464	-1.23968	-0.715749	-0.874469	0.456858	-0.0764981
average	5.86667	0.277778	4.86111	32.6111	2.97778	23.5	16206.8	407.667	0.16	23.4444	34.5	298.222	1.17389	83.9444	1348.78	29.7222
	Fe/1000	Mn/10	Ni	Cr	Co	As	Pb	Cd	Zn	Cu	Cs			Fe	Mn	Ni	Cr	Co	As	Pb	Cd	Zn	Cu	Cs						As	Cd	Co	Cr	Cs	Cu	Fe	Mn	Ni	Pb	Zn
	19.842	46.3	26	36	5.6	6.4	27	0.3	87	21	2.7		min	12.295	33.4	14	21	3.1	3.9	27	0.2	69	16	2.1					min	0.793549	0.444184	-3.04016	-2.56768	-1.71621	-1.22882	-2.09425	-1.43008	-2.23704	0.0824622	-0.626185
	18.745	43.5	29	38	5.8	6.5	28	0.2	71	24	3.1		Q1	13.6065	36.5	18	26.75	3.8	5.1	31.75	0.2	75	19	2.6					Q1	1.17972	0.456	-2.74643	-2.21873	-1.40808	-0.980891	-1.94805	-1.30218	-1.87447	0.316124	-0.505891
	15.426	38.9	18	28	4.8	4.5	32	0.3	75	19	2.6		Median	16.322	40.15	23	31	4.8	6.1	35	0.3	80.5	23.5	2.85					Median	1.43714	1.02915	-2.40939	-2.00656	-1.27586	-0.674556	-1.6855	-1.16522	-1.52083	0.456858	-0.403821
	16.352	38.6	23	30	4.8	5.8	31	0.3	79	20	2.7		Q3	17.991	43.95	29	36.5	5.725	6.5	38.5	0.3	89.25	28	3.4					Q3	1.53051	1.034	-2.15519	-1.77058	-1.02106	-0.421464	-1.54515	-1.03429	-1.18641	0.594002	-0.256261
	18.372	42.1	31	45	6.2	6.8	32	0.2	69	26	3.8		Max	22.232	54.8	36	55	7.6	8.4	41	0.4	117	33	4.2					Max	1.90046	1.44418	-1.74643	-1.17864	-0.716207	-0.184425	-1.23968	-0.715749	-0.874469	0.685127	0.135655
	17.864	46.3	29	36	5.7	6.4	33	0.3	69	21	3.4
	14.995	41.4	21	29	4.2	6.7	40	0.4	117	33	2.9			Fe/1000	Mn/10	Ni	Cr	Co	As	Pb	Cd	Zn	Cu	Cs						As	Cd	Co	Cr	Cs	Cu	Fe	Mn	Ni	Pb	Zn
	12.569	35.6	18	24	3.8	5.3	36	0.2	86	29	2.1		min	12.295	33.4	14	21	3.1	3.9	27	0.2	69	16	2.1					min	0.793549	0.444184	-3.04016	-2.56768	-1.71621	-1.22882	-2.09425	-1.43008	-2.23704	0.0824622	-0.626185
	16.324	41.9	26	32	5.1	6.5	38	0.3	81	29	3.1		Q1- Min	1.3115	3.1	4	5.75	0.7	1.2	4.75	0	6	3	0.5					Q1- Min	0.386168	0.0118162	-0.293731	-0.348958	-0.308122	-0.247928	-0.146193	-0.127901	-0.36257	0.233662	-0.120294
	15.324	36.9	19	28	4.5	5.2	35	0.3	76	19	2.8		Q2- Q1	2.7155	3.65	5	4.25	1	1	3.25	0.1	5.5	4.5	0.25					Q2- Q1	0.25742	0.573146	-0.337035	-0.21217	-0.132228	-0.306335	-0.262553	-0.136952	-0.353637	0.140734	-0.10207
	13.658	36.8	18	27	3.6	5.3	41	0.3	109	28	2.6		Q3-Q2	1.669	3.8	6	5.5	0.925	0.4	3.5	0	8.75	4.5	0.55					Q3-Q2	0.0933773	0.00485365	-0.2542	-0.23598	-0.254795	-0.253093	-0.140351	-0.130939	-0.334419	0.137145	-0.147559
	13.452	35.4	16	26	3.8	4.3	37	0.3	80	18	2.6		Max-Q3	4.241	10.85	7	18.5	1.875	1.9	2.5	0.1	27.75	5	0.8					Max-Q3	0.36995	0.410184	-0.408765	-0.591934	-0.304855	-0.237039	-0.305469	-0.318537	-0.311944	0.0911243	-0.120606
	17.421	38.2	27	34	4.8	5.8	33	0.2	81	24	3.4
	17.658	45.3	32	41	5.8	6.5	27	0.2	75	23	3.6
	12.873	35.2	16	25	3.4	4.8	40	0.3	96	18	2.5
	12.295	33.4	14	21	3.1	3.9	40	0.3	84	16	2.4
	16.32	43.2	23	32	4.9	6.5	36	0.3	75	27	3.1
	22.232	54.8	36	55	7.6	8.4	35	0.3	101	28	4.2

## Sheet: EF, ER
Points	As	Cd	Co	Cr	Cs	Cu	Fe	Mn	Mo	Ni	Pb	Sr	U	Zn	Ti	Zr		Cn/Cref (As)	Cn/Cref (Cd)	Cn/Cref (Co)	Cn/Cref (Cr)	Cn/Cref (Cu)	Cn/Cref (Ni)	Cn/Cref (Pb)	Cn/Cref (Zn)	Cn/Cref (Fe)	Cn/Cref (Cs)	Cn/Cref (Mn)	Bn/Bref (As)	Bn/Bref (Cd)	Bn/Bref (Co)	Bn/Bref (Cr)	Bn/Bref (Cu)	Bn/Bref (Ni)	Bn/Bref (Pb)	Bn/Bref (Zn)	Bn/Bref (Fe)	Bn/Bref (Cs)	Bn/Bref (Mn)	EF (As)	EF (Cd)	EF (Co)	EF (Cr)	EF (Cu)	EF (Ni)	EF (Pb)	EF (Zn)	EF (Fe)	EF Cs
3	6.4	0.3	5.6	36	2.7	21	19842	463	0.1	26	27	315	1.3	87	1845	39		0.00346883	0.000162602	0.00303523	0.0195122	0.0113821	0.0140921	0.0146341	0.0471545	10.7545	0.00146341	0.250949	0.000365854	2.39024e-05	0.00414634	0.0202439	0.00609756	0.0107317	0.00414634	0.0173171	8.53659	0.00583153	0.146341	9.48148	6.80272	0.732026	0.963855	1.86667	1.31313	3.52941	2.723	1.25981	0.250949
5	6.5	0.2	5.8	38	3.1	24	18745	435	<0.1	29	28	311	1.3	71	1610	38		0.00403727	0.000124224	0.00360248	0.0236025	0.0149068	0.0180124	0.0173913	0.0440994	11.6429	0.00192547	0.270186	0.000365854	2.39024e-05	0.00414634	0.0202439	0.00609756	0.0107317	0.00414634	0.0173171	8.53659	0.00712644	0.146341	11.0352	5.19711	0.868834	1.16591	2.44472	1.67843	4.19437	2.54658	1.36388	0.270186
7	4.5	0.3	4.8	28	2.6	19	15426	389	<0.1	18	32	268	1.1	75	1208	31		0.00372517	0.000248344	0.00397351	0.0231788	0.0157285	0.0149007	0.0264901	0.0620861	12.7699	0.00215232	0.32202	0.000365854	2.39024e-05	0.00414634	0.0202439	0.00609756	0.0107317	0.00414634	0.0173171	8.53659	0.0066838	0.146341	10.1821	10.3899	0.958317	1.14498	2.57947	1.38847	6.38878	3.58525	1.4959	0.32202
9	5.8	0.3	4.8	30	2.7	20	16352	386	<0.1	23	31	298	1.2	79	1431	29		0.00405311	0.000209644	0.0033543	0.0209644	0.0139762	0.0160727	0.0216632	0.0552061	11.427	0.00188679	0.269741	0.000365854	2.39024e-05	0.00414634	0.0202439	0.00609756	0.0107317	0.00414634	0.0173171	8.53659	0.00699482	0.146341	11.0785	8.7708	0.808978	1.03559	2.2921	1.49768	5.22465	3.18796	1.33859	0.269741
12	6.8	0.2	6.2	45	3.8	26	18372	421	<0.1	31	32	307	1.3	69	1503	39		0.00452428	0.000133067	0.00412508	0.0299401	0.0172987	0.0206254	0.0212908	0.0459082	12.2236	0.00252828	0.280106	0.000365854	2.39024e-05	0.00414634	0.0202439	0.00609756	0.0107317	0.00414634	0.0173171	8.53659	0.00902613	0.146341	12.3664	5.5671	0.994873	1.47897	2.83699	1.92191	5.13483	2.65104	1.4319	0.280106
13	6.4	0.3	5.7	36	3.4	21	17864	463	<0.1	29	33	343	1.2	69	1580	36		0.00405063	0.000189873	0.00360759	0.0227848	0.0132911	0.0183544	0.0208861	0.0436709	11.3063	0.0021519	0.293038	0.000365854	2.39024e-05	0.00414634	0.0202439	0.00609756	0.0107317	0.00414634	0.0173171	8.53659	0.00734341	0.146341	11.0717	7.94368	0.870067	1.12551	2.17975	1.7103	5.03723	2.52184	1.32446	0.293038
16	6.7	0.4	4.2	29	2.9	33	14995	414	<0.1	21	40	328	1.13	117	1195	25		0.00560669	0.000334728	0.00351464	0.0242678	0.0276151	0.0175732	0.0334728	0.0979079	12.5481	0.00242678	0.346444	0.000365854	2.39024e-05	0.00414634	0.0202439	0.00609756	0.0107317	0.00414634	0.0173171	8.53659	0.00700483	0.146341	15.325	14.0039	0.84765	1.19877	4.52887	1.6375	8.07285	5.65384	1.46992	0.346444
18	5.3	0.2	3.8	24	2.1	29	12569	356	<0.1	18	36	287	1.1	86	1023	21		0.00518084	0.000195503	0.00371457	0.0234604	0.028348	0.0175953	0.0351906	0.0840665	12.2864	0.00205279	0.347996	0.000365854	2.39024e-05	0.00414634	0.0202439	0.00609756	0.0107317	0.00414634	0.0173171	8.53659	0.00589888	0.146341	14.161	8.17922	0.895866	1.15889	4.64907	1.63956	8.48715	4.85454	1.43927	0.347996
20	6.5	0.3	5.1	32	3.1	29	16324	419	<0.1	26	38	320	1.1	81	1325	26		0.00490566	0.000226415	0.00384906	0.0241509	0.0218868	0.0196226	0.0286792	0.0611321	12.32	0.00233962	0.316226	0.000365854	2.39024e-05	0.00414634	0.0202439	0.00609756	0.0107317	0.00414634	0.0173171	8.53659	0.00739857	0.146341	13.4088	9.47247	0.928302	1.193	3.58943	1.82847	6.91676	3.53016	1.4432	0.316226
21	5.2	0.3	4.5	28	2.8	19	15324	369	<0.1	19	35	287	1.1	76	1025	23		0.00507317	0.000292683	0.00439024	0.0273171	0.0185366	0.0185366	0.0341463	0.0741463	14.9502	0.00273171	0.36	0.000365854	2.39024e-05	0.00414634	0.0202439	0.00609756	0.0107317	0.00414634	0.0173171	8.53659	0.00758808	0.146341	13.8667	12.2449	1.05882	1.3494	3.04	1.72727	8.23529	4.28169	1.75131	0.36
22	5.3	0.3	3.6	27	2.6	28	13658	368	0.1	18	41	269	1.1	109	1234	26		0.00429498	0.000243112	0.00291734	0.0218801	0.0226904	0.0145867	0.0332253	0.0883306	11.0681	0.00210697	0.298217	0.000365854	2.39024e-05	0.00414634	0.0202439	0.00609756	0.0107317	0.00414634	0.0173171	8.53659	0.00706522	0.146341	11.7396	10.171	0.703594	1.08082	3.72123	1.35922	8.01316	5.10078	1.29655	0.298217
23	4.3	0.3	3.8	26	2.6	18	13452	354	0.1	16	37	265	1.1	80	970	21		0.00443299	0.000309278	0.00391753	0.0268041	0.0185567	0.0164948	0.0381443	0.0824742	13.868	0.00268041	0.364948	0.000365854	2.39024e-05	0.00414634	0.0202439	0.00609756	0.0107317	0.00414634	0.0173171	8.53659	0.00734463	0.146341	12.1168	12.9392	0.944815	1.32406	3.0433	1.53702	9.19951	4.7626	1.62454	0.364948
24	5.8	0.2	4.8	34	3.4	24	17421	382	<0.1	27	33	291	1.2	81	1324	28		0.00438066	0.000151057	0.00362538	0.0256798	0.0181269	0.0203927	0.0249245	0.0611782	13.1579	0.00256798	0.28852	0.000365854	2.39024e-05	0.00414634	0.0202439	0.00609756	0.0107317	0.00414634	0.0173171	8.53659	0.00890052	0.146341	11.9738	6.31975	0.874356	1.26852	2.97281	1.90023	6.0112	3.53283	1.54135	0.28852
26	6.5	0.2	5.8	41	3.6	23	17658	453	<0.1	32	27	310	1.2	75	1578	36		0.00411914	0.000126743	0.00367554	0.0259823	0.0145754	0.0202788	0.0171103	0.0475285	11.1901	0.00228137	0.287072	0.000365854	2.39024e-05	0.00414634	0.0202439	0.00609756	0.0107317	0.00414634	0.0173171	8.53659	0.00794702	0.146341	11.259	5.3025	0.886453	1.28346	2.39037	1.88962	4.12659	2.7446	1.31084	0.287072
27	4.8	0.3	3.4	25	2.5	18	12873	352	<0.1	16	40	253	1.1	96	1124	23		0.00427046	0.000266904	0.00302491	0.022242	0.0160142	0.0142349	0.0355872	0.0854093	11.4528	0.0022242	0.313167	0.000365854	2.39024e-05	0.00414634	0.0202439	0.00609756	0.0107317	0.00414634	0.0173171	8.53659	0.00710227	0.146341	11.6726	11.1664	0.729537	1.0987	2.62633	1.32643	8.58279	4.93208	1.34162	0.313167
28	3.9	0.3	3.1	21	2.4	16	12295	334	0.4	14	40	240	1	84	860	19		0.00453488	0.000348837	0.00360465	0.0244186	0.0186047	0.0162791	0.0465116	0.0976744	14.2965	0.0027907	0.388372	0.000365854	2.39024e-05	0.00414634	0.0202439	0.00609756	0.0107317	0.00414634	0.0173171	8.53659	0.00718563	0.146341	12.3953	14.5942	0.869357	1.20622	3.05116	1.51691	11.2175	5.64035	1.67473	0.388372
30	6.5	0.3	4.9	32	3.1	27	16320	432	<0.1	23	36	331	1.1	75	1325	29		0.00490566	0.000226415	0.00369811	0.0241509	0.0203774	0.0173585	0.0271698	0.0566038	12.317	0.00233962	0.326038	0.000365854	2.39024e-05	0.00414634	0.0202439	0.00609756	0.0107317	0.00414634	0.0173171	8.53659	0.00717593	0.146341	13.4088	9.47247	0.891898	1.193	3.34189	1.6175	6.55272	3.26867	1.44285	0.326038
0	8.4	0.3	7.6	55	4.2	28	22232	548	0.1	36	35	345	1.5	101	2118	46		0.00396601	0.000141643	0.00358829	0.0259679	0.01322	0.0169972	0.016525	0.0476865	10.4967	0.001983	0.258735	0.000365854	2.39024e-05	0.00414634	0.0202439	0.00609756	0.0107317	0.00414634	0.0173171	8.53659	0.00766423	0.146341	10.8404	5.92588	0.865411	1.28275	2.16808	1.58383	3.98545	2.75373	1.22961	0.258735
																																								As	Cd	Co	Cr	Cu	Ni	Pb	Zn	Fe	Cs
min																																							min	9.48148	5.19711	0.703594	0.963855	1.86667	1.31313	3.52941	2.52184	1.22961	0.250949
Q1																																							Q1	11.0626	6.22128	0.837982	1.11881	2.3658	1.47038	4.82652	2.7392	1.32105	0.277626
Median																																							Median	11.8567	9.12164	0.872211	1.193	2.9049	1.6275	6.47075	3.5315	1.43558	0.305692
Q3																																							Q3	13.4088	11.436	0.93243	1.28293	3.40377	1.75257	8.29826	4.87393	1.50726	0.346832
Max																																							Max	15.325	14.5942	1.05882	1.47897	4.64907	1.92191	11.2175	5.65384	1.75131	0.388372
																																								As	Cd	Co	Cr	Cu	Ni	Pb	Zn	Fe	Cs
تفاوتها																																							تفاوتها	EF (As)	EF (Cd)	EF (Co)	EF (Cr)	EF (Cu)	EF (Ni)	EF (Pb)	EF (Zn)	EF (Fe)	EF Cs
Q1- Min																																							min	9.48148	5.19711	0.703594	0.963855	1.86667	1.31313	3.52941	2.52184	1.22961	0.250949
Q2- Q1																																							Q1- Min	1.58112	1.02417	0.134387	0.154956	0.499135	0.157247	1.2971	0.217365	0.0914394	0.0266779
Q3-Q2																																							Q2- Q1	0.794112	2.90035	0.0342298	0.0741872	0.5391	0.157122	1.64423	0.792291	0.114531	0.0280658
Max-Q3																																							Q3-Q2	1.5521	2.31438	0.0602188	0.0899304	0.498872	0.125073	1.82751	1.34243	0.0716776	0.0411394
																																							Max-Q3	1.91616	3.15819	0.126393	0.196041	1.2453	0.169341	2.91925	0.779911	0.244053	0.0415404
																																								Fe	Mn	Ni	Cr	Co	As	Pb	Cd	Zn	Cu
min																																							min	1.22961	1.71481	1.31313	0.963855	0.703594	9.48148	3.52941	5.19711	2.52184	1.86667
Q1- Min																																							Q1- Min	0.0914394	0.182299	0.157247	0.154956	0.134387	1.58112	1.2971	1.02417	0.217365	0.499135
Q2- Q1																																							Q2- Q1	0.111188	0.221894	0.144816	0.0785441	0.0358606	1.01425	1.77961	2.91557	1.05366	0.596546
Q3-Q2																																							Q3-Q2	0.075021	0.251009	0.137379	0.0855734	0.0585881	1.33196	1.69213	2.29917	1.08106	0.441426
Max-Q3																																							Max-Q3	0.244053	0.28386	0.169341	0.196041	0.126393	1.91616	2.91925	3.15819	0.779911	1.2453
																																							Q1	1.32105	1.89711	1.47038	1.11881	0.837982	11.0626	4.82652	6.22128	2.7392	2.3658
[truncated: 22 more columns]
